# Supplementary material for: Clonality, Mutation and Kaposi Sarcoma: A Systematic Review
Source: Cancers (Basel). 2022 Feb 25;14(5):1201. doi: 10.3390/cancers14051201 (PMC8909603; doi:10.3390/cancers14051201)
Supplement: Supplementary file 1 [file cancers-14-01201-s001.zip]

Archive with 1 entries (1 files):
- cancers-1513880-SI.pdf
